# Supplementary material for: Analytical Validation of a DNA Methylation Biomarker Test for the Diagnosis of Barrett’s Esophagus and Esophageal Adenocarcinoma from Samples Collected Using EsoCheck®, a Non-Endoscopic Esophageal Cell Collection Device
Source: Diagnostics (Basel). 2024 Aug 15;14(16):1784. doi: 10.3390/diagnostics14161784 (PMC11354049; doi:10.3390/diagnostics14161784)
Supplement: Supplementary file 1 [file diagnostics-14-01784-s001.zip]

Archive with 1 entries (1 files):
- diagnostics-3088910-supplementary.pdf
